# Supplementary material for: Development of a standardised set of metrics for monitoring site performance in multicentre randomised trials: a Delphi study
Source: Trials. 2018 Oct 16;19:557. doi: 10.1186/s13063-018-2940-9 (PMC6192223; doi:10.1186/s13063-018-2940-9)
Supplement: Supplementary file 3 — Examination of possible attrition bias in round 2 of the Delphi survey. (XLSX 18 kb) [file 13063_2018_2940_MOESM3_ESM.xlsx]

## Sheet: Sheet1
		Survey participants completing round 1 only							Survey participants completing rounds 1 & 2
Metric number	Metric	n	Mean	SD	Not important	Important not critical	n (%) scoring item as critical	Not scored (n)	n	Mean	SD	Not important	Important not critical	n (%) scoring item as critical	Not scored (n)
1	Total actual recruitment versus total target recruitment	26	7.6	1.4	0	5 (18.5%)	21 (77.8%)	0	249	7.8	1.4	1 (.4%)	41 (16.3%)	207 (82.5%)	2 (0.8%)
2	Time from the site opening to first participant randomised	26	6.1	1.7	1 (3.7%)	16 (59.3%)	9 (33.3%)	0	250	6.4	1.6	9 (3.6%)	123 (49%)	118 (47%)	1 (.4%)
3	Number of days/weeks since the most recent participant was randomised	26	5.6	1.9	3 (11.1%)	15 (55.6%)	8 (29.6%)	0	250	5.8	1.7	24 (9.6%)	138 (55%)	88 (35.1%)	1 (.4%)
4	Percentage of potential participants screened who have been randomised	26	6.8	1.3	0	9 (33.3%)	17 (63%)	0	249	6.6	1.5	4 (1.6%)	107 (42.6%)	138 (55%)	2 (0.8%)
5	Percentage of potential participants who could have been screened who were screened	Item added in round 2 therefore not scored in round 1
6	Percentage of potential participants screened who were eligible	Item added in round 2 therefore not scored in round 1
7	Percentage of potential participants eligible who have consented	Item added in round 2 therefore not scored in round 1
8	Percentage of potential participants who have consented and have been randomised	Item added in round 2 therefore not scored in round 1
9	Percentage of randomised participants who have withdrawn consent to continue in the study	26	6.2	2.1	2 (7.4%)	10 (37%)	14 (51.9%)	0	249	6.7	1.7	8 (3.2%)	91 (36.3%)	150 (59.8%)	2 (0.8%)
10	Percentage of randomised participants lost to follow-up	26	6.7	1.9	1 (3.7%)	9 (33.3%)	16 (59.3%)	0	249	7	1.7	11 (4.4%)	70 (27.9%)	168 (66.9%)	2 (0.8%)
11	Percentage of screening logs returned on time out of all those that should have been returned	26	5.2	1.8	6 (22.2%)	12 (44.4%)	8 (29.6%)	0	247	5.1	1.7	42 (16.7%)	163 (64.9%)	42 (16.7%)	4 (1.6%)
12	Percentage of screening items completed of those required	26	5.5	2.3	6 (22.2%)	9 (33.3%)	11 (40.7%)	0	243	5.7	1.9	32 (12.7%)	124 (49.4%)	87 (34.7%)	8 (3.2%)
13	Percentage of randomised participants with a consent form that is incomplete or inaccurate	26	7.4	1.6	1 (3.7%)	5 (18.5%)	20 (74.1%)	0	249	7.2	1.9	12 (4.8%)	59 (23.5%)	178 (70.9%)	2 (0.8%)
14	Percentage of all expected forms that have been received	Item added in round 2 therefore not scored in round 1
15	Percentage of randomised participants with any issues or problems with consent	26	7	1.8	1 (3.7%)	8 (29.6%)	17 (63%)	0	247	6.9	1.8	11 (4.4%)	76 (30.3%)	160 (63.7%)	4 (1.6%)
16	Percentage of randomised participants for whom documentation of consent is missing from the medical records	26	7.3	1.8	1 (3.7%)	6 (22.2%)	19 (70.4%)	0	247	6.9	2	16 (6.4%)	78 (31.1%)	153 (61%)	4 (1.6%)
17	Percentage of randomised participants with the time between data collection and either data entry (electronic case report form) or central receipt of paper case report form within the target time frame	26	6	1.6	3 (11.1%)	12 (44.4%)	11 (40.7%)	0	246	5.8	1.5	14 (5.6%)	151 (60.2%)	81 (32.3%)	5 (2.0%)
18	Percentage of randomised participants with a query/queries for primary outcome data	26	7	1	0	7 (25.9%)	19 (70.4%)	0	248	6.9	1.6	5 (2%)	71 (28.3%)	172 (68.5%)	3 (1.2%)
19	Percentage of randomised participants with query/queries for secondary outcome data	26	5.7	1.3	1 (3.7%)	16 (59.3%)	9 (33.3%)	0	249	5.7	1.5	17 (6.8%)	158 (62.9%)	74 (29.5%)	2 (0.8%)
20	Time taken between sending a data query and resolution of the query	26	5.8	1.7	2 (7.4%)	14 (51.9%)	10 (37%)	0	249	5.6	1.4	18 (7.2%)	170 (67.7%)	61 (24.3%)	2 (0.8%)
21	Percentage of randomised participants with complete data for primary and important secondary outcomes	26	7.2	1.5	1 (3.7%)	5 (18.5%)	20 (74.1%)	0	249	7.5	1.5	3 (1.2%)	52 (20.7%)	194 (77.3%)	2 (0.8%)
22	Percentage of randomised participants with complete data	26	7.2	1.6	1 (3.7%)	6 (22.2%)	19 (70.4%)	0	248	6.9	1.6	3 (1.2%)	99 (39.4%)	146 (58.2%)	3 (1.2%)
23	Percentage of unresolved Serious Adverse Event (SAE) queries > 30 calendar days from the date the query was generated	25	7.4	1.7	1 (3.7%)	7 (25.9%)	17 (63%)	1 (3.7%)	247	7.6	1.4	3 (1.2%)	47 (18.7%)	197 (78.5%)	4 (1.6%)
24	Total number of Adverse Events and Serious Adverse Events reported per number of randomised participants	25	6.7	2.1	2 (7.4%)	6 (22.2%)	17 (63%)	1 (3.7%)	245	5.9	2	33 (13.1%)	118 (47%)	94 (37.5%)	6 (2.4%)
25	Number of Serious Adverse Events reported per number of randomised participants--	25	6.9	2.2	2 (7.4%)	5 (18.5%)	18 (66.7%)	1 (3.7%)	245	6.3	2.1	26 (10.4%)	96 (38.2%)	123 (49%)	6 (2.4%)
26	Number of Adverse Events reported per number of randomised participants--	25	6	2.1	2 (7.4%)	11 (40.7%)	12 (44.4%)	1 (3.7%)	244	5.5	2	41 (16.3%)	128 (51%)	75 (29.9%)	7 (2.8%)
27	Percentage of randomised participants with at least one protocol violation	26	6.4	2	3 (11.1%)	7 (25.9%)	16 (59.3%)	0	246	6.8	1.5	6 (2.4%)	93 (37.1%)	147 (58.6%)	5 (2.0%)
28	Percentage of randomised participants receiving allocated intervention as intended per protocol	26	7.4	1.2	0	5 (18.5%)	21 (77.8%)	0	248	7.4	1.5	2 (.8%)	56 (22.3%)	190 (75.7%)	3 (1.2%)
29	Number of missed visits per number of randomised participants	26	6.3	1.2	0	12 (44.4%)	14 (51.9%)	0	247	6.5	1.5	7 (2.8%)	106 (42.2%)	134 (53.4%)	4 (1.6%)
30	Number of late visits per number of randomised participants	26	5.6	1.2	1 (3.7%)	19 (70.4%)	6 (22.2%)	0	247	5.7	1.5	21 (8.4%)	155 (61.8%)	71 (28.3%)	4 (1.6%)
31	Number of critical or major audit findings per number of randomised participants	25	7.1	1.6	0	7 (25.9%)	18 (66.7%)	1 (3.7%)	240	7.3	1.6	7 (2.8%)	48 (19.1%)	185 (73.7%)	11 (4.4%)
32	Number of contacts from site staff to the central trial team within a given time period	25	4.7	1.9	7 (25.9%)	15 (55.6%)	3 (11.1%)	1 (3.7%)	245	4.3	1.8	88 (35.1%)	135 (53.8%)	22 (8.8%)	6 (2.4%)
33	Time between protocol amendment being sent and Principal Investigator sign-off	25	5.8	1.9	4 (14.8%)	13 (48.1%)	8 (29.6%)	1 (3.7%)	245	5.8	1.8	25 (10%)	128 (51%)	92 (36.7%)	6 (2.4%)
34	Cumulative number of staff included on the delegation of duties log	Item added in round 2 therefore not scored in round 1
